# Supplementary material for: Association of Equine Squamous and Glandular Gastric Disease with Dental Status in 54 Horses
Source: Animals (Basel). 2024 Nov 7;14(22):3189. doi: 10.3390/ani14223189 (PMC11591547; doi:10.3390/ani14223189)
Supplement: Supplementary file 1 [file animals-14-03189-s001.zip]

Archive with 4 entries (4 files):
- FigureS1. Questionnaire 01.11.2024.pdf
- Table S1. Gastric and dental findings and therapy in individual horses_Table supplements 01.11.2024.xlsx
- Table S2. Overview table of the questionnaire results.xlsx
- Table S3. Regression table supplements 01.11.2024.pdf
