# Supplementary material for: Association of Equine Squamous and Glandular Gastric Disease with Dental Status in 54 Horses
Source: Animals (Basel). 2024 Nov 7;14(22):3189. doi: 10.3390/ani14223189 (PMC11591547; doi:10.3390/ani14223189)
Supplement: Supplementary file 1 [file animals-14-03189-s001.zip › Table S1. Gastric and dental findings and therapy in individual horses_Table supplements 01.11.2024.xlsx]

## Sheet: Tabelle1
	Gastric findings				Dental findings		Treatment
Horse ID	Squamous mucosa	ESGD score (0-4)	Glandular mucosa	EGGD score (0-3)	Teeth and oral mucosa (using the Triadan scheme)	Oral cavity score (0-3)	Stomach	Dental	last dental treatment	omeprazole pretreatment (within one week before)
1	low grade hyperkeratosis	1	patchy reddish lesions	1	no special findings	0	no	no	< 6 month	no
2	margo plicatus with extensive confluent lesions, small curvature with a deeper lesion covered by blood clots and multidoval, confluent lesions	4	small lesions, partly fibrinosuppurative, pylorus with multifocal lesions	2	308 lingually displaces, medium grade edges and low grade hooks, low to medium grade lesions in the buccal mucosa and tongue	2	GastroGard™ for 21 days	rasped edges and hooks	> 12 month	no
3	saccus caecus with exfoliating epithelium, margo plicatus with low grade hyperkeratosis and two focal mucosal lesions, superficial, low grade bleeding, small curvature with moderate hyperkeratosis, multifocal partly confluent lesions, low-grade bleeding	3	pylorus with streaky hyperaemia and low grade raised mucosa	1	high grade edges (left>right), buccal mucosal injury	3	GastroGard™ for 28 days	rasped edges	> 12 month	no
4	margo plicatus and small curvature with moderate hyperkeratosis	2	pylorus with streaky yellowish lesions	1	medium grade edges, 309: old crown fracture reaching up to the third pulp	2	GastroGard™ for 28 days	rasped edges	> 12 month	no
5	margo plicatus with low to medium grade hyperkeratosis, small curvature with medium to high grade hyperkeratosis and lesions	3	pylorus with medium to high grade severe redness and fibrinous areas with raised mucosa and bleeding	3	minor food impaction 406/407 (no gingivitis), pulp of 209 slightly discoloured (not probeable)	1	GastroGard™ for 28 days	no	6-12 month	no
6	very low grade lesion	1	no special findings	0	low grade edges, diastasis with food impaction 410/411 (no gingivitis), 410: old partial crown fracture distal without pulp involvement, left-sided low grade wavy dentition	2	no	no
7	small curvature with multifocal lesions	2	cannot be viewed in full		low to medium grade edges, 406: extensive fracture of the crown, involving significant dentin and exposiong the first and second dental pulp	2	no	rasped edges		no
8	margo plicatus with a focal ulcer, non-bloody, with raised edge, tending to heal	3	pylorus with multifocal minor inflammatory changes	1	medium to high grade edges, low grade hooks, low grade lesions in buccal mucosa, tooth fragment between 101 and 102, diastasis with food impaction 206/207 (no gingivitis)	3	GastroGard™ for 28 days	rasped teeth, cleaned diastasis	< 6 month	no
9	margo plicatus with single superficial lesions and extensive lesions and hyperkeratosis on the small curvature	3	pylorus with isolated areas of redding and fibrinous areas	1	no special findings	0	GastroGard™ for 28 days	no	< 6 month	no
10	no special findings	0	patchy reddish lesions	1	low grade edges and low grade hooks, 408: old partial crown fracture linguomesial, involving the first pulp	2	no	no
11	extensive, partly bloody lesions on the small curvature, a gasterophilus larva	3	pylorus with oedematous swellings partly with fibrinous and haemorrhages	2	cribbing bite and infundibular caries (grade 1/5) on 108	1	GastroGard™ for 28 days	no	6-12 month	no
12	margo plicatus with lesions	2	pylorus with patchy reddish lesions	1	diagonal bite of the incisors, missing 102+103, medium grade edges, low grade hook (111), peripheral caries (grade 1.1/4) on 306 and 406	3	GastroGard™ for 28 days	rasped teeth	< 6 month	no
13	no special findings	0	no special findings	0	food impaction 402/403 with low grade gingivitis, incisivi poor in occlusion, 209: old partial crown fracture mesopalatinal without pulp involvement	2	no	rasped teeth
14	low grade hyperkeratosis	1	no special findings	0	low grade edges and lesion in bottom lip	1	no	no	6-12 month
15	margo plicatus with hyperkeratosis and small curvature with redness and larger lesions	3	cardia with multifocal small reddening	1	no special findings	0	GastroGard™ for 21 days	no	> 12 month	no
16	small curvature with multifocal lesions	2	no special findings	0	no special findings	0	GastroGard™ for 28 days	no	< 6 month	no
17	several superficial, partly bloody lesions on the margo plicatus and the small curvature	3	yellowish and reddish lesions on the pylorus	1	no special findings	0	GastroGard™ for 14 days, then half a dose of Equizol™ for 14 days	no	< 6 month	no
18	extensive superficial lesions, partly bloody	3	patchy reddish lesions	1	low grade diagonal bite, very smooth occlusal tooth surface, infundibular caries (grade 1/5) on 209	3	GastroGard™ for 28 days	no	< 6 month	yes
19	low grade hyperkeratosis	1	patchy reddish and yellowish lesions	1	infundibular caries (grade 1-2/5) on 109, 206 and 209, small mucosal injury (but no edges)	1	1/4 dose of GastroGard™ for 28 days	no	6-12 month	no
20	no special findings	0	patchy reddish lesions	1	medium grade edges and low grade lesions	2	at the patient owner`s request: GastroGard™ for 7 days, then 3/4 dose for 7 days, then 1/2 dose for 7 days	rasped edges		no
21	extensive superficial lesions	3	no special findings	0	Equine Odontoclastic Tooth Resorption and Hypercementosis (EOTRH), diagonal bite, edges, open diastasis 410/411, infundibular caries (grade 2-3/5) on 109, 110 and 209, washes out tooth substance (111 and 211)	3	GastroGard™ for 28 days	rasped edges	6-12 month	no
22	no special findings	0	no special findings	0	senile dentition with missing teeth (309, 408 and 410), infundibular caries (grade 3/5) on 109, open diastasis (306/307/308), low grade chisel teeth (209, 108 and 110)	3	no	rasped teeth	< 6 month	no
23	small curvature with multifocal lesions	2	multifocal, roundish and striated areas with slightly raised mucosa and fibrinosuppurative erosions	2	low to medium grade edges, low grade mucosal lesions 110/111, infundibular caries (grade 1/5) on 109 and 209, valve diastema with food impaction (low grade periodontitis) 306/307	2	Equizol™ for 28 days	rasped edges and mechanical widening of the diastema	< 6 month	no
24	small curvature with low grade hyperkeratosis	1	pylorus with marked reddening, partial haemorrhaging and fibrin exudation	2	food impaction 307/308 (no gingivitis), low grade edges	1	Equizol™ for 28 days	rasped edges, cleaned diastasis	< 6 month	yes
25	margo plicatus and small curvature with large superficial lesions, partly bloody	3	pylorus with patchy reddish lesions	1	low grade lesions	1	Equizol™ for 28 days	no	< 6 month	no
26	multifocal lesions	2	streaky reddish lesions	1	low to medium grade edges, fissure line on 103	2	no, therapy if symptoms does not improve	rasped edges	6-12 month	no
27	no special findings	0	no special findings	0	low grade edges	1	no	no	6-12 month	no
28	margo plicatus with superficial lesions and a slightly deeper lesion	2	no special findings	0	low grade lesions	1	GastroGard™ for 28 days	no	6-12 month	no
29	margo plicatus severely scarred and with extensive superficial and deep bleeding ulcerations	4	no special findings	0	palatinal of the 108 small loose fragment of a deciduous tooth (508)	1	GastroGard™ or Equizol™ for 28 days	removal of tooth fragment
30	no special findings	0	no special findings	0	petechiae in the maxillary mucosa, gingivitis around 201 and a fistula tract, increased calculus, low grade edges, open diastases 306/307, 406/407 (no peridontosis)	3	no	extraction of 201		no
31	margo plicatus and small curvature with little lesions	1	no special findings	0	1 cm open diastasis 101/102, 308 tilted lingual with food impaction (no gingivitis), low grade edges in the third quadrant	2	no	rasped edges		no
32	extensiv lesions	4	no special findings	0	infundibular caries (grade 1/5) on 109 and 209, Accentuated Transverse Ridges (ATRs), low grade lesions in the mucosa	2	GastroGard™ for 28 days	no	< 6 month	yes
33	areas of hyperkeratosis	1	patchy reddish lesions	1	low grade edges, missing 408	1	no	no		no
34	margo plicatus and small curvature with hyperkeratosis and multifocal deep ulceration	4	low grade patchy reddish lesions	1	asymmetric bit seats 306/406	1	GastroGard™ for 28 days	no	< 6 month	no
35	small curvature with hyperkeratosis, confluent superficial lesions and a gasterophilus larva	3	patchy and streaky reddish and a little yellowish lesions	1	0.5 cm diastema between 102 and 103, mucosal lesions in labial region due to sharp edge of a deciduous tooth (603) and low grade food impaction 109/110 (no gingivitis)	2	Equizol™ for 28 days and deworming with moxidectin	rasped sharp edge, cleaned diastasis	< 6 month	no
36	low grade hyperkeratosis	1	no special findings	0	low grade edges	1	no	no	> 12 month	no
37	low grade hyperkeratosis	1	no special findings	0	infundibular caries (grade 1/5) on 109 and 409 and little dental calculus	1	taper off previously started omeprazole therapy	no	< 6 month	yes
38	small curvature with deeper lesions	3	no special findings	0	low to medium grade edges, low grade food impaction (107/108) (no gingivitis) and infundibular caries (grade 2-3/5) on 109 and 209	2	GastroGard™ or Equizol™ for 28 days	rasped edges, cleaned diastasis		no
39	large single superficial lesion	3	patchy reddish lesions	1	food impaction (407/408, 410/411), 409 little tilted buccal (no gingivitis)	1	GastroGard™ for 28 days	no	6-12 month	no
40	margo plicatus and small curvature with hyperkeratosis	1	low grade patchy lesions and a streaky reddening	1	various food impactions (406/407/408 and 306/307) (no gingivitis), lesions and multiple lumps on the upper lip mucosa	2	no	diastases cleand, triamcinolon ointment	< 6 month	yes
41	no special findings	0	no special findings	0	EOTRH (no incisivi), missing teeth (206, 406 and 408)	3	no	no	< 6 month	no
42	margo plicatus with low grade lesions	1	no special findings	0	infundibular caries (grade 1/5) on 109 and 209, low grade lesion (but no edges)	1	no	no	6-12 month	no
43	extensiv lesions	3	pylorus with streaky reddish lesions	1	low grade edges and infundibular caries (grade 1/5) on 108 and 109	1	Equizol™ for 28 days	no		no
44	margo plicatus and small curvature with multiple lesions, partly bloody	3	pylorus with a bleeding lesion and serveral oedematous raised areas	2	medium grade edges and 407 little tilted lingual	2	Equizol™ for 28 days	rasped edges	< 6 month	no
45	low grade hyperkeratosis and isolated focal small round leions	1	no special findings	0	low grade edges	1	no	no	6-12 month	no
46	no special findings	0	no special findings	0	very smooth occlusal tooth surface, food impaction 306/307/308 and 406/407 (open diastasis, no gingivitis)	3	no	no	< 6 month	no
47	margo plicatus with single lesions and small curvature with small multiple lesions	2	no special findings	0	no special findings	0	Equizol™ for 28 days	no	< 6 month	no
48	small curvature with little lesions and gasterophilus larvae	2	no special findings	0	medium grade edges, low grade hooks (106 + 206), loose deciduous tooth (507)	2	deworming with ivermectin/moxidectin and stomach friendly feeding and, if symptoms do not improve, omeprazole therapy	deciduous tooth removed and edges rasped		no
49	hyperkeratosis and margo plicatus with multiple lesions	2	many streaky reddish lesions	2	no special findings	0	GastroGard™ for 28 days	no		no
50	margo plicatus and small curvature with hyperkeratosis and small curvature with a larger area of a superficial lesion	3	pylorus wih multifocal streaky resness and erosions, partly fibrinosuppurative and partly slightly bloody	2	medium grade edges and low grade hooks	2	Equizol™ for 28 days	no	< 6 month	no
51	hyperkeratosis	1	pylorus with a reddish lesion	1	low grade edges	1	no	no
52	small curvature with low grade hyperkeratosis	1	no special findings	0	no special findings	0	no	no		no
53	margo plicatus and small curvature with low grade hyperkeratosis	1	pylorus with multiple slightly raised reddening	1	low grade edges	1	diagnostic therapy: double dosage Equizol™ for 28 days	no		yes
54	no special findings, one healed lesion on the small curvature	0	pylorus with multiple lesions, partly bloody	2	low grade edges and cribbing bite	1	Equizol™ for 28 days	rasped edges	6-12 month	no
					Classification of infundibular and peripheral caries according to the grades of Dacre et al. (2005)		GastroGard™ (4 mg/kg omeprazole)
							Equizol™ (2 mg/kg omeprazole)
