# Supplementary material for: Association of Equine Squamous and Glandular Gastric Disease with Dental Status in 54 Horses
Source: Animals (Basel). 2024 Nov 7;14(22):3189. doi: 10.3390/ani14223189 (PMC11591547; doi:10.3390/ani14223189)
Supplement: Supplementary file 1 [file animals-14-03189-s001.zip › Table S2. Overview table of the questionnaire results.xlsx]

## Sheet: Tabelle1
	Boxen housing	Boxen housing with grazing	Paddock box housing	Paddoc box housing and grazing	Open stable housing
Posture	3	16	3	5	7
	Leisure	Sport	Breeding	No usage
Usage	22	10	1	1
	Hay, haylage or silage and hard feed once a day	Hay or haylage and hard feed twice a day or no hard feed	Hay or silage and hard feed three times a day	Hay only three or four times a day	Hay at free disposal and once or twice a day hard feed or no hard feed
Feeding	3	10	10	2	8
	stomach medication	painkillers	no pre-treatment with stomach medication or painkillers
Pre-treatment with drugs (within the week before)	3x Omeprazole	1x Suxibuzone, 1x Firocoxib	29
	< 6 month	6-12 month	> 12 month	do not know
Last oral cavity examination/dental treatment	15	8	4	7
	yes	no
Gastroscopy before	1	33
	once a year	twice a year	three times a year	four times a year	selective deworming	do not know
Deworming	1	13	11	2	3	4
	Yes or the horse is quickly stressed	Not aware of this
Recently stressful situations	21	13
